# Supplementary material for: Suboptimal ceftazidime-avibactam exposure drives sequential blaKPC mutations and intra-host coexistence of Klebsiella pneumoniae harboring distinct variants leading to persistent infection
Source: Microbiol Spectr. 2026 Feb 20;14(4):e03308-25. doi: 10.1128/spectrum.03308-25 (PMC13055305; doi:10.1128/spectrum.03308-25)
Supplement: Table S1 — Efflux pump inhibition assays showed negative results. [file spectrum.03308-25-s0002.xlsx]

## Sheet: Supplemental Table 1
Supplemental Table 1. Effect of efflux pump inhibitors on the MICs of imipenem, meropenem and ceftazidime-avibactam against 10 clinical Klebsiella pneumoniae isolates
Antimicrobial agents	Efflux inhibitor	MIC (mg/L)
		KPN2 (blaKPC-33)	KPN3 (blaKPC-2)	KPN4 (blaKPC-71)	KPN6 (blaKPC-33)	KPN7 (blaKPC-2)	KPN11 (blaKPC-145)	KPN19 (blaKPC-2)	KPN20 (blaKPC-145)	KPN22 (blaKPC-2)	KPN25 (blaKPC-145)
Imipenem	/	1	64	0.25	0.5	64	1	64	0.25	64	0.25
	+ CCCP	0.5	32	0.25	0.5	32	0.5	32	0.125	32	0.125
	+PAβN	0.5	64	0.25	0.5	64	0.5	64	0.25	64	0.25
Meropenem	/	2	> 64	1	2	> 64	2	> 64	1	> 64	2
	+ CCCP	1	64	2	4	64	2	> 64	0.5	64	2
	+PAβN	4	> 64	1	4	> 64	2	> 64	1	> 64	4
Ceftazidime-avibactam	/	> 64	1	> 64	64	2	> 64	2	> 64	4	> 64
	+ CCCP	> 64	2	> 64	> 64	2	> 64	4	> 64	4	> 64
	+PAβN	> 64	2	64	> 64	1	> 64	2	> 64	2	> 64
CCCP: carbonyl cyanide m-chlorophenylhydrazone; PAβN: phenylalanine-arginine β-naphthylamide.
